# Supplementary material for: Identification of Phytaspase Interactors via the Proximity-Dependent Biotin-Based Identification Approach
Source: Int J Mol Sci. 2021 Dec 4;22(23):13123. doi: 10.3390/ijms222313123 (PMC8658550; doi:10.3390/ijms222313123)
Supplement: Supplementary file 1 [file ijms-22-13123-s001.zip]

Archive with 1 entries (1 files):
- ijms-1472844-supplementary.pdf
